# Supplementary material for: In situ acid etching boosts mercury accommodation capacities of transition metal sulfides
Source: Nat Commun. 2023 Mar 13;14:1395. doi: 10.1038/s41467-023-37140-5 (PMC10011380; doi:10.1038/s41467-023-37140-5)
Supplement: Supplementary file 4 — Source data [file 41467_2023_37140_MOESM4_ESM.xlsx]

## Sheet: Figure 1(d)
Figure 1(d)	Pore diameter (nm)	dV/dlog(D) pore volume (cm3 g-1)
Pore distributions in pristine ZnS	201.572	0.00335
	51.706	0.00377
	30.1073	0.00374
	20.5454	0.00391
	15.5225	0.0042
	12.4521	0.00522
	10.3752	0.00649
	8.87466	0.01021
	7.73461	0.01921
	6.84238	0.04115
	6.11546	0.0842
	5.50635	0.15269
	4.99333	0.22604
	4.55647	0.2753
	4.17963	0.28954
	3.84934	0.2763
	3.55527	0.24848
	3.28934	0.21631
	3.04686	0.18615
	2.82825	0.15514
	2.62369	0.12813
	2.42837	0.10889
	2.24244	0.09254
	2.06343	0.086
	1.8886	0.08418
	1.71132	0.0896

## Sheet: Figure 1(e)
Figure 1(e)	Pore diameter (nm)	dV/dlog(D) pore volume (cm3 g-1)
Pore distributions in 0.368-ZnS	185.475	0.03797
	49.5044	0.03991
	29.266	0.04577
	19.9518	0.09981
	15.1168	0.17552
	12.1896	0.22312
	10.2119	0.24215
	8.77818	0.23557
	7.67657	0.22399
	6.80489	0.21439
	6.09568	0.19647
	5.50376	0.18475
	5.00129	0.1712
	4.56898	0.15796
	4.19175	0.14617
	3.85853	0.13782
	3.5609	0.12776
	3.29283	0.11879
	3.04848	0.1116
	2.82413	0.10736
	2.61549	0.09491
	2.4201	0.08855
	2.23541	0.07626
	2.05826	0.06797
	1.88517	0.05528
	1.71095	0.05033

## Sheet: Figure 1(f)
Figure 1(f)	Pore diameter (nm)	dV/dlog(D) pore volume (cm3 g-1)
Pore distributions in ex0.368-ZnS	189.105	0.008
	51.5676	0.00785
	29.958	0.00724
	20.4824	0.00693
	15.4928	0.00753
	12.4346	0.00899
	10.372	0.01187
	8.87355	0.01896
	7.7376	0.0378
	6.84302	0.06922
	6.11478	0.1158
	5.51113	0.1703
	5.00142	0.22279
	4.56577	0.26572
	4.18694	0.29348
	3.8534	0.31583
	3.55712	0.32312
	3.28937	0.3224
	3.04595	0.31882
	2.82164	0.30438
	2.61308	0.28502
	2.41771	0.26474
	2.23236	0.24175
	2.05483	0.21627
	1.88172	0.18507
	1.70851	0.15727

## Sheet: Figure 2(d)
Figure 2(d)	pristine ZnS		0.368-ZnS		ex0.368-ZnS
XPS data showing the Zn 2p binding energies of different samples	Binding Energy/eV	Intensity/a.u.	Binding Energy/eV	Intensity/a.u.	Binding Energy/eV	Intensity/a.u.
	1028.04	700821	1028.04	360101	1027.94	42227.6
	1027.99	700677	1027.99	359921	1027.89	42143.4
	1027.94	700561	1027.94	359687	1027.84	42057.6
	1027.89	700449	1027.89	359386	1027.79	41964.3
	1027.84	700342	1027.84	359059	1027.74	41883
	1027.79	700228	1027.79	358854	1027.69	41796.8
	1027.74	700132	1027.74	358701	1027.64	41759.7
	1027.69	700009	1027.69	358500	1027.59	41714.1
	1027.64	699890	1027.64	358351	1027.54	41584.7
	1027.59	699835	1027.59	358255	1027.49	41448.4
	1027.54	699726	1027.54	358154	1027.44	41348.9
	1027.49	699591	1027.49	358001	1027.39	41274.5
	1027.44	699479	1027.44	357854	1027.34	41206.7
	1027.39	699382	1027.39	357756	1027.29	41154.6
	1027.34	699313	1027.34	357642	1027.24	41072.5
	1027.29	699216	1027.29	357504	1027.19	40996
	1027.24	699141	1027.24	357404	1027.14	40900.9
	1027.19	699112	1027.19	357343	1027.09	40785.4
	1027.14	699092	1027.14	357282	1027.04	40658.7
	1027.09	699040	1027.09	357221	1026.99	40549.5
	1027.04	698959	1027.04	357237	1026.94	40448.5
	1026.99	698874	1026.99	357241	1026.89	40410.5
	1026.94	698799	1026.94	357189	1026.84	40401.3
	1026.89	698711	1026.89	357106	1026.79	40428.5
	1026.84	698611	1026.84	356921	1026.74	40478.8
	1026.79	698493	1026.79	356737	1026.69	40484.7
	1026.74	698424	1026.74	356584	1026.64	40530.3
	1026.69	698380	1026.69	356456	1026.59	40572.1
	1026.64	698373	1026.64	356389	1026.54	40581.9
	1026.59	698389	1026.59	356361	1026.49	40547.8
	1026.54	698374	1026.54	356369	1026.44	40470.5
	1026.49	698420	1026.49	356387	1026.39	40383.4
	1026.44	698497	1026.44	356468	1026.34	40285.7
	1026.39	698592	1026.39	356658	1026.29	40205.2
	1026.34	698640	1026.34	356816	1026.24	40126
	1026.29	698628	1026.29	356893	1026.19	40092.7
	1026.24	698626	1026.24	356963	1026.14	40062
	1026.19	698648	1026.19	356958	1026.09	40022.1
	1026.14	698659	1026.14	356826	1026.04	39996.4
	1026.09	698670	1026.09	356663	1025.99	40024.8
	1026.04	698712	1026.04	356565	1025.94	40075.6
	1025.99	698804	1025.99	356526	1025.89	40164.6
	1025.94	698904	1025.94	356516	1025.84	40274.3
	1025.89	699018	1025.89	356553	1025.79	40443.8
	1025.84	699140	1025.84	356597	1025.74	40620.2
	1025.79	699287	1025.79	356694	1025.69	40775.2
	1025.74	699462	1025.74	356816	1025.64	41011.5
	1025.69	699619	1025.69	356957	1025.59	41256.7
	1025.64	699798	1025.64	357092	1025.54	41521.1
	1025.59	699984	1025.59	357259	1025.49	41775.1
	1025.54	700178	1025.54	357474	1025.44	41965.7
	1025.49	700405	1025.49	357714	1025.39	42121.8
	1025.44	700647	1025.44	357933	1025.34	42261.2
	1025.39	700919	1025.39	358109	1025.29	42421.8
	1025.34	701157	1025.34	358334	1025.24	42647.3
	1025.29	701427	1025.29	358697	1025.19	42910.7
	1025.24	701782	1025.24	359070	1025.14	43194
	1025.19	702150	1025.19	359390	1025.09	43502.3
	1025.14	702507	1025.14	359682	1025.04	43837.4
	1025.09	702888	1025.09	360005	1024.99	44272.2
	1025.04	703375	1025.04	360347	1024.94	44794.3
	1024.99	704004	1024.99	360709	1024.89	45357.8
	1024.94	704710	1024.94	361168	1024.84	45958.4
	1024.89	705488	1024.89	361724	1024.79	46653.1
	1024.84	706323	1024.84	362332	1024.74	47386.3
	1024.79	707231	1024.79	363028	1024.69	48174.4
	1024.74	708203	1024.74	363816	1024.64	49079.5
	1024.69	709168	1024.69	364636	1024.59	50073
	1024.64	710164	1024.64	365474	1024.54	51143
	1024.59	711283	1024.59	366403	1024.49	52339.5
	1024.54	712576	1024.54	367430	1024.44	53664
	1024.49	713977	1024.49	368594	1024.39	55030.5
	1024.44	715509	1024.44	369872	1024.34	56572.9
	1024.39	717238	1024.39	371251	1024.29	58243.1
	1024.34	719136	1024.34	372868	1024.24	60083.2
	1024.29	721288	1024.29	374800	1024.19	62108.6
	1024.24	723741	1024.24	376869	1024.14	64333.7
	1024.19	726437	1024.19	379083	1024.09	66776.9
	1024.14	729295	1024.14	381570	1024.04	69516.5
	1024.09	732339	1024.09	384290	1023.99	72611.3
	1024.04	735697	1024.04	387143	1023.94	76008.7
	1023.99	739349	1023.99	390194	1023.89	79651.8
	1023.94	743338	1023.94	393600	1023.84	83563.5
	1023.89	747689	1023.89	397351	1023.79	87771.4
	1023.84	752440	1023.84	401429	1023.74	92247.1
	1023.79	757581	1023.79	405910	1023.69	96959.4
	1023.74	763012	1023.74	410837	1023.64	102020
	1023.69	768759	1023.69	416190	1023.59	107438
	1023.64	774803	1023.64	421955	1023.54	113226
	1023.59	781225	1023.59	428197	1023.49	119414
	1023.54	787984	1023.54	434870	1023.44	126139
	1023.49	794887	1023.49	441917	1023.39	133253
	1023.44	801996	1023.44	449500	1023.34	140862
	1023.39	809466	1023.39	457680	1023.29	148929
	1023.34	817168	1023.34	466488	1023.24	157319
	1023.29	825076	1023.29	475806	1023.19	165557
	1023.24	833168	1023.24	485371	1023.14	173884
	1023.19	841313	1023.19	495223	1023.09	182312
	1023.14	849356	1023.14	505659	1023.04	190836
	1023.09	857233	1023.09	516497	1022.99	199331
	1023.04	864810	1023.04	527362	1022.94	207769
	1022.99	871947	1022.99	538263	1022.89	216012
	1022.94	878764	1022.94	549180	1022.84	224007
	1022.89	885264	1022.89	560018	1022.79	231735
	1022.84	891452	1022.84	570814	1022.74	239058
	1022.79	896584	1022.79	580899	1022.69	245893
	1022.74	901014	1022.74	590712	1022.64	252206
	1022.69	904854	1022.69	600194	1022.59	257919
	1022.64	907956	1022.64	609286	1022.54	262909
	1022.59	910303	1022.59	617825	1022.49	266975
	1022.54	911822	1022.54	625402	1022.44	270171
	1022.49	912327	1022.49	631965	1022.39	272294
	1022.44	911825	1022.44	637610	1022.34	273285
	1022.39	910465	1022.39	642192	1022.29	273375
	1022.34	908264	1022.34	645625	1022.24	272433
	1022.29	905309	1022.29	647710	1022.19	270289
	1022.24	901721	1022.24	648220	1022.14	266951
	1022.19	897509	1022.19	647375	1022.09	262645
	1022.14	892684	1022.14	645415	1022.04	257457
	1022.09	887317	1022.09	642245	1021.99	251424
	1022.04	881304	1022.04	637783	1021.94	244758
	1021.99	874583	1021.99	632157	1021.89	237404
	1021.94	867373	1021.94	625315	1021.84	229428
	1021.89	859851	1021.89	617270	1021.79	220935
	1021.84	852124	1021.84	608230	1021.74	211997
	1021.79	844154	1021.79	598316	1021.69	202649
	1021.74	836043	1021.74	587602	1021.64	193058
	1021.69	827979	1021.69	576245	1021.59	183451
	1021.64	820007	1021.64	564508	1021.54	173973
	1021.59	812217	1021.59	552501	1021.49	164631
	1021.54	804683	1021.54	540214	1021.44	155596
	1021.49	797356	1021.49	527989	1021.39	146824
	1021.44	790187	1021.44	516079	1021.34	138360
	1021.39	783285	1021.39	504521	1021.29	130422
	1021.34	776724	1021.34	493306	1021.24	123073
	1021.29	770543	1021.29	482578	1021.19	116140
	1021.24	764818	1021.24	472345	1021.14	109569
	1021.19	759504	1021.19	462772	1021.09	103492
	1021.14	754568	1021.14	453799	1021.04	97841.1
	1021.09	750042	1021.09	445456	1020.99	92528.9
	1021.04	745901	1021.04	437788	1020.94	87705.7
	1020.99	742030	1020.99	430862	1020.89	83284.9
	1020.94	738465	1020.94	424551	1020.84	79285.9
	1020.89	735218	1020.89	418708	1020.79	75757.1
	1020.84	732344	1020.84	413356	1020.74	72660.9
	1020.79	729799	1020.79	408453	1020.69	69802.6
	1020.74	727456	1020.74	404045	1020.64	67239.4
	1020.69	725335	1020.69	400101	1020.59	64948
	1020.64	723540	1020.64	396567	1020.54	62913.9
	1020.59	722000	1020.59	393366	1020.49	61127.1
	1020.54	720607	1020.54	390485	1020.44	59542.3
	1020.49	719330	1020.49	387915	1020.39	58060.9
	1020.44	718117	1020.44	385652	1020.34	56716.1
	1020.39	716967	1020.39	383639	1020.29	55465.9
	1020.34	715857	1020.34	381727	1020.24	54379
	1020.29	714823	1020.29	380030	1020.19	53360.7
	1020.24	713924	1020.24	378502	1020.14	52452.4
	1020.19	713141	1020.19	377144	1020.09	51704
	1020.14	712462	1020.14	375859	1020.04	51018.8
	1020.09	711861	1020.09	374642	1019.99	50317.7
	1020.04	711313	1020.04	373475	1019.94	49642.3
	1019.99	710848	1019.99	372493	1019.89	48996.8
	1019.94	710415	1019.94	371646	1019.84	48413
	1019.89	709942	1019.89	370883	1019.79	47919.7
	1019.84	709507	1019.84	370224	1019.74	47445.5
	1019.79	709088	1019.79	369583	1019.69	46978.1
	1019.74	708563	1019.74	368973	1019.64	46551.7
	1019.69	708041	1019.69	368392	1019.59	46172.7
	1019.64	707642	1019.64	367861	1019.54	45806.1
	1019.59	707293	1019.59	367344	1019.49	45497.6
	1019.54	706957	1019.54	366842	1019.44	45171.6
	1019.49	706696	1019.49	366428	1019.39	44823.9
	1019.44	706543	1019.44	366089	1019.34	44533.1
	1019.39	706425	1019.39	365779	1019.29	44306.2
	1019.34	706296	1019.34	365438	1019.24	44096.1
	1019.29	706164	1019.29	365091	1019.19	43813.8
	1019.24	706015	1019.24	364733	1019.14	43538.4
	1019.19	705883	1019.19	364388	1019.09	43331.2
	1019.14	705785	1019.14	364006	1019.04	43138.5
	1019.09	705668	1019.09	363639	1018.99	42910.5
	1019.04	705488	1019.04	363316	1018.94	42624.4
	1018.99	705277	1018.99	363052	1018.89	42386.4
	1018.94	705061	1018.94	362769	1018.84	42212
	1018.89	704883	1018.89	362574	1018.79	42114.8
	1018.84	704725	1018.84	362447	1018.74	42051.9
	1018.79	704555	1018.79	362304	1018.69	42026.4
	1018.74	704343	1018.74	362156	1018.64	41982.6
	1018.69	704137	1018.69	362044	1018.59	41956.4
	1018.64	703967	1018.64	361957	1018.54	41948.6
	1018.59	703835	1018.59	361827	1018.49	41959.6
	1018.54	703745	1018.54	361613	1018.44	41943.7
	1018.49	703693	1018.49	361405	1018.39	41855.3
	1018.44	703673	1018.44	361278	1018.34	41734.7
	1018.39	703649	1018.39	361158	1018.29	41623.6
	1018.34	703597	1018.34	361056	1018.24	41487.8
	1018.29	703549	1018.29	360977	1018.19	41296.4
	1018.24	703509	1018.24	360834	1018.14	41140.4
	1018.19	703458	1018.19	360650	1018.09	41077.1
	1018.14	703407	1018.14	360498	1018.04	41042.6
	1018.09	703398	1018.09	360377	1017.99	40963.4
	1018.04	703407	1018.04	360218	1017.94	40851.4
	1017.99	703363	1017.99	360077	1017.89	40756.4

## Sheet: Figure 2(e)
Figure 2(e)	pristine ZnS		0.368-ZnS		ex0.368-ZnS
XPS data showing the S 2p binding energies of different samples	Binding Energy/eV	Intensity/a.u.	Binding Energy/eV	Intensity/a.u.	Binding Energy/eV	Intensity/a.u.
	166.08	22047.9	166.08	9100.98	166.08	180.78
	165.98	21969.7	165.98	9160.58	165.98	153.12
	165.88	22147.4	165.88	9246.43	165.88	116.64
	165.78	21988.4	165.78	9187.27	165.78	100.33
	165.68	21979.7	165.68	9275.56	165.68	45.11
	165.58	21851.6	165.58	9448.67	165.58	234.23
	165.48	22129.5	165.48	9224.95	165.48	217.04
	165.38	22022.8	165.38	9511.35	165.38	324.84
	165.28	22127.1	165.28	9576.41	165.28	148.88
	165.18	22009	165.18	9408.52	165.18	138.19
	165.08	22098.4	165.08	9682.32	165.08	137.92
	164.98	22136.6	164.98	9780.17	164.98	256.4
	164.88	22134.9	164.88	9740.41	164.88	336.62
	164.78	22094.6	164.78	10019.5	164.78	343.82
	164.68	22155.7	164.68	10090.9	164.68	570.36
	164.58	22357.1	164.58	10487.8	164.58	538.77
	164.48	22094.9	164.48	10368.2	164.48	534.34
	164.38	22595.5	164.38	10694.4	164.38	592.82
	164.28	22525.9	164.28	10829.7	164.28	616.23
	164.18	22570.1	164.18	11127.2	164.18	699.83
	164.08	22756.9	164.08	11209.2	164.08	978.6
	163.98	22808	163.98	11553.9	163.98	1245.52
	163.88	22950.1	163.88	12199	163.88	1330.79
	163.78	23481.6	163.78	12236	163.78	1579.43
	163.68	23679.2	163.68	13195.3	163.68	1728.11
	163.58	24522.7	163.58	13931.5	163.58	1810.34
	163.48	24828.8	163.48	14010.8	163.48	2479.47
	163.38	25912	163.38	14292	163.38	2801.66
	163.28	26688.6	163.28	14795.7	163.28	3034.18
	163.18	27422.3	163.18	15470.9	163.18	3336.66
	163.08	28518.4	163.08	16183.7	163.08	3615.28
	162.98	29241.9	162.98	16670.7	162.98	4083.45
	162.88	29639.3	162.88	17369.1	162.88	4449.81
	162.78	29718.7	162.78	17183.4	162.78	4540.48
	162.68	30146.8	162.68	17349.2	162.68	4531.85
	162.58	30148.5	162.58	17897.9	162.58	4783.88
	162.48	30172.2	162.48	18032.3	162.48	4901.82
	162.38	30214.9	162.38	18324	162.38	5251.91
	162.28	30692.1	162.28	18569.4	162.28	5472.86
	162.18	31155.2	162.18	19002.3	162.18	5781.24
	162.08	32536.4	162.08	18861.7	162.08	5791.61
	161.98	33753.6	161.98	19007.3	161.98	5943.45
	161.88	34858.6	161.88	19007.8	161.88	6082.9
	161.78	35485.1	161.78	18558.1	161.78	6552.37
	161.68	35681.8	161.68	18328.9	161.68	6601.1
	161.58	35727.8	161.58	17873.5	161.58	6218.94
	161.48	34534.4	161.48	17262.2	161.48	5653.46
	161.38	33622	161.38	16647.2	161.38	5556.67
	161.28	32381.3	161.28	15757.2	161.28	5239.28
	161.18	30619.2	161.18	14972.9	161.18	4538.46
	161.08	29079.7	161.08	14070.7	161.08	3707.31
	160.98	27480.7	160.98	13401.7	160.98	3241.65
	160.88	26620.1	160.88	12717.1	160.88	2673.66
	160.78	25412.7	160.78	12255	160.78	2319.26
	160.68	24712	160.68	11508	160.68	1919.97
	160.58	24027	160.58	11082.7	160.58	1387.91
	160.48	23636.3	160.48	10902.9	160.48	996.7
	160.38	23338.3	160.38	10423.1	160.38	1119.67
	160.28	23021.8	160.28	10063	160.28	997.77
	160.18	22535.3	160.18	10051.6	160.18	584.8
	160.08	22538.6	160.08	9732.56	160.08	511.78
	159.98	22484.7	159.98	9404.9	159.98	462.47
	159.88	22322.1	159.88	9432.83	159.88	406.65
	159.78	22302	159.78	9511.37	159.78	318.43
	159.68	22242	159.68	9556.59	159.68	164.51
	159.58	22126.4	159.58	9458.29	159.58	126.35
	159.48	22091.6	159.48	9510.04	159.48	114.23
	159.38	22095.4	159.38	9386.36	159.38	57.45
	159.28	22273	159.28	9278.89	159.28	131.44
	159.18	22076.6	159.18	9499.85	159.18	99.37
	159.08	21999.6	159.08	9284.84	159.08	184.68
	158.98	21949.1	158.98	9357.17	158.98	191.05

## Sheet: Figure 2(f)
Figure 2(f)		propotion/%
The compositional proportions of various sulfur species		Saturated sulfur	Under-coordinative sulfur
	pristine ZnS	63.7	36.3
	0.368-ZnS	43.2	56.8
	ex0.368-ZnS	56.3	43.7

## Sheet: Figure 2(g)
Figure 2(g)		propotion/%
The compositional proportions of Zn/S in different samples		pristine ZnS			0.368-ZnS			ex0.368-ZnS
		1	2	3	1	2	3	1	2	3
	Zn	49.1	48.9	49.9	53.5	55.9	53.8	50.7	52.3	45.9
	S	50.9	51.1	50.1	46.5	44.1	46.2	49.4	47.2	54.1

## Sheet: Figure 3(e)
Figure 3(e)		molar ratio/%
Compositional ratios of Zn and S atoms in pristine and acid-etched ZnS, as obtained by ICP‒MS		Zn	S
	pristine ZnS	54	46
	0.368-ZnS	51	49

## Sheet: Figure 3(f)
Figure 3(f)	Radial Distance/Å	|X(R)|/Å -3
Zn K-edge XANES patterns for pristine and acid-etched ZnS		pristine ZnS	0.368-ZnS	ZnO	Zn foil
	0	0.0276	0.02268	0.07382	0.03672
	0.03068	0.02575	0.02089	0.07274	0.03685
	0.06136	0.02038	0.01568	0.0697	0.03715
	0.09204	0.012	0.00754	0.06531	0.03741
	0.12272	0.00241	0.00302	0.06066	0.03739
	0.1534	0.01129	0.01456	0.05724	0.03692
	0.18408	0.02352	0.02637	0.05661	0.036
	0.21476	0.03488	0.03724	0.05953	0.03483
	0.24544	0.04419	0.04612	0.06537	0.03382
	0.27612	0.05049	0.0521	0.07263	0.03346
	0.3068	0.05306	0.0546	0.07967	0.03415
	0.33748	0.05156	0.05345	0.08517	0.03594
	0.36816	0.04623	0.04916	0.08825	0.03844
	0.39884	0.03822	0.04332	0.0885	0.04106
	0.42951	0.03078	0.0393	0.08601	0.04317
	0.46019	0.0305	0.04154	0.08136	0.0443
	0.49087	0.04054	0.05115	0.07558	0.04417
	0.52155	0.05592	0.06493	0.06995	0.04281
	0.55223	0.07191	0.0793	0.06546	0.04063
	0.58291	0.08572	0.09171	0.06225	0.03848
	0.61359	0.09549	0.10041	0.05952	0.03769
	0.64427	0.09998	0.10448	0.05644	0.03951
	0.67495	0.09875	0.10398	0.05425	0.04436
	0.70563	0.09255	0.10061	0.0588	0.05153
	0.73631	0.08434	0.0984	0.078	0.05983
	0.76699	0.08066	0.10362	0.1138	0.06814
	0.79767	0.09004	0.12127	0.16361	0.07554
	0.82835	0.11501	0.15122	0.22441	0.08138
	0.85903	0.15095	0.18971	0.29324	0.08523
	0.88971	0.19232	0.23245	0.36687	0.08686
	0.92039	0.23484	0.27567	0.44174	0.08629
	0.95107	0.27516	0.31621	0.51421	0.08373
	0.98175	0.31063	0.3515	0.58086	0.07959
	1.01243	0.33928	0.37969	0.6389	0.07446
	1.04311	0.35997	0.39982	0.68672	0.06904
	1.07379	0.37262	0.41212	0.72442	0.06405
	1.10447	0.37845	0.41819	0.75433	0.06008
	1.13515	0.38018	0.42122	0.78119	0.05742
	1.16583	0.38203	0.42583	0.81186	0.05596
	1.1965	0.38917	0.43729	0.85396	0.05526
	1.22718	0.40636	0.46	0.91359	0.05476
	1.25786	0.43623	0.49589	0.99314	0.05401
	1.28854	0.47831	0.5437	1.09035	0.05282
	1.31922	0.52963	0.59981	1.19909	0.05134
	1.3499	0.58606	0.65958	1.31099	0.05008
	1.38058	0.64358	0.71843	1.41696	0.04985
	1.41126	0.69903	0.77259	1.50834	0.05156
	1.44194	0.75049	0.81946	1.57761	0.05585
	1.47262	0.79749	0.85784	1.61883	0.06281
	1.5033	0.84098	0.88801	1.62793	0.07201
	1.53398	0.88314	0.91176	1.60289	0.08279
	1.56466	0.92689	0.93209	1.54373	0.09451
	1.59534	0.97522	0.95275	1.45244	0.10662
	1.62602	1.03032	0.97747	1.33277	0.11878
	1.6567	1.09287	1.00898	1.18997	0.13096
	1.68738	1.16167	1.04824	1.03039	0.14362
	1.71806	1.23381	1.09403	0.86116	0.15784
	1.74874	1.30504	1.14319	0.68987	0.17546
	1.77942	1.37045	1.19127	0.52448	0.19887
	1.8101	1.42505	1.23324	0.3739	0.23057
	1.84078	1.46424	1.26426	0.25063	0.27253
	1.87146	1.48418	1.28015	0.17752	0.3258
	1.90214	1.48211	1.27778	0.17594	0.39048
	1.93282	1.45642	1.25519	0.21585	0.46578
	1.9635	1.40678	1.21176	0.25749	0.55029
	1.99418	1.33413	1.14812	0.28558	0.64202
	2.02485	1.24057	1.0661	0.29619	0.73855
	2.05553	1.12926	0.96859	0.28935	0.83709
	2.08621	1.00424	0.85937	0.26684	0.9346
	2.11689	0.87025	0.74291	0.23134	1.0279
	2.14757	0.73253	0.62421	0.18623	1.11377
	2.17825	0.59673	0.50867	0.13546	1.18912
	2.20893	0.46891	0.40215	0.08424	1.25112
	2.23961	0.35597	0.31119	0.04444	1.29732
	2.27029	0.26649	0.24311	0.05053	1.32577
	2.30097	0.21083	0.20402	0.08672	1.33515
	2.33165	0.19385	0.19242	0.12585	1.3248
	2.36233	0.20362	0.19661	0.16823	1.2948
	2.39301	0.22085	0.20357	0.2218	1.24593
	2.42369	0.23347	0.2056	0.29589	1.17969
	2.45437	0.23671	0.1998	0.39687	1.09823
	2.48505	0.22981	0.18614	0.52659	1.00424
	2.51573	0.21395	0.16609	0.68321	0.90085
	2.54641	0.19129	0.1419	0.86229	0.7915
	2.57709	0.16447	0.11614	1.05752	0.67984
	2.60777	0.13624	0.09133	1.26123	0.56958
	2.63845	0.10925	0.06964	1.46477	0.46443
	2.66913	0.08584	0.05244	1.65906	0.36813
	2.69981	0.06767	0.0399	1.83501	0.28458
	2.73049	0.05521	0.03133	1.98409	0.21801
	2.76117	0.04726	0.02728	2.0988	0.17276
	2.79184	0.04154	0.03143	2.17315	0.15054
	2.82252	0.03626	0.04509	2.20298	0.14616
	2.8532	0.03116	0.06536	2.18626	0.14968
	2.88388	0.02765	0.08935	2.12317	0.15308
	2.91456	0.0279	0.11483	2.01611	0.15244
	2.94524	0.03225	0.13988	1.86953	0.14669
	2.97592	0.03871	0.16278	1.68969	0.13629
	3.0066	0.04528	0.18212	1.48428	0.12256
	3.03728	0.05093	0.1968	1.26201	0.10729
	3.06796	0.05563	0.20619	1.03219	0.0926
	3.09864	0.0602	0.21011	0.80434	0.08084
	3.12932	0.06604	0.20891	0.58816	0.07413
	3.16	0.07455	0.20339	0.39434	0.07341
	3.19068	0.08635	0.19481	0.23931	0.07773
	3.22136	0.10107	0.18475	0.1619	0.08505
	3.25204	0.11763	0.17492	0.18938	0.09351
	3.28272	0.13469	0.16679	0.25028	0.1019
	3.3134	0.15092	0.16127	0.298	0.10952
	3.34408	0.1652	0.15836	0.3222	0.11599
	3.37476	0.17664	0.15721	0.32255	0.12113
	3.40544	0.18471	0.15646	0.30237	0.12488
	3.43612	0.1892	0.15471	0.26726	0.12732
	3.4668	0.19021	0.15086	0.22536	0.1287
	3.49748	0.18817	0.14426	0.18891	0.12937
	3.52816	0.18373	0.13476	0.17443	0.1298
	3.55884	0.17768	0.12272	0.19183	0.13048
	3.58952	0.17081	0.10895	0.23269	0.13176
	3.62019	0.16383	0.09472	0.28265	0.1337
	3.65087	0.15721	0.08178	0.33228	0.13605
	3.68155	0.15119	0.07218	0.37676	0.13818
	3.71223	0.14576	0.06768	0.41404	0.13928
	3.74291	0.14084	0.06855	0.44384	0.13842
	3.77359	0.13639	0.07317	0.46715	0.13477
	3.80427	0.13254	0.07929	0.48577	0.12767
	3.83495	0.12962	0.08513	0.50189	0.11671
	3.86563	0.12808	0.08967	0.51752	0.10183
	3.89631	0.12833	0.09253	0.534	0.08339
	3.92699	0.13046	0.09375	0.55159	0.06248
	3.95767	0.13413	0.09369	0.56939	0.04221
	3.98835	0.1386	0.09283	0.58556	0.03295
	4.01903	0.14289	0.09171	0.59774	0.04641
	4.04971	0.14597	0.0907	0.60346	0.07142
	4.08039	0.14696	0.08998	0.60061	0.09892
	4.11107	0.14521	0.08943	0.58763	0.12581
	4.14175	0.14036	0.08873	0.56371	0.1506
	4.17243	0.13241	0.08744	0.52885	0.17235
	4.20311	0.12168	0.08516	0.48384	0.19047
	4.23379	0.10886	0.08157	0.43016	0.20469
	4.26447	0.09502	0.07655	0.36986	0.21501
	4.29515	0.08165	0.0702	0.30542	0.22169
	4.32583	0.07064	0.06284	0.23956	0.22521
	4.35651	0.06387	0.05509	0.17515	0.22616
	4.38719	0.06225	0.04787	0.11532	0.22519
	4.41786	0.0647	0.04236	0.06473	0.22288
	4.44854	0.06893	0.03964	0.03824	0.21965
	4.47922	0.07275	0.03996	0.05353	0.21567
	4.5099	0.07469	0.04239	0.07892	0.2109
	4.54058	0.07394	0.04543	0.09893	0.20507
	4.57126	0.07021	0.04778	0.11119	0.19784
	4.60194	0.06359	0.04855	0.11573	0.18889
	4.63262	0.05446	0.0472	0.11325	0.17808
	4.6633	0.04345	0.04351	0.10482	0.1656
	4.69398	0.03146	0.03748	0.09176	0.1521
	4.72466	0.02007	0.0293	0.07602	0.13883
	4.75534	0.01355	0.01938	0.06123	0.12779
	4.78602	0.01763	0.00852	0.05509	0.12152
	4.8167	0.02643	0.00599	0.06584	0.12223
	4.84738	0.03495	0.01735	0.09123	0.13049
	4.87806	0.0418	0.02904	0.12484	0.14487
	4.90874	0.04654	0.03976	0.16286	0.16294
	4.93942	0.04911	0.04891	0.20307	0.18229
	4.9701	0.04964	0.056	0.24375	0.20101
	5.00078	0.0485	0.06071	0.28331	0.21766
	5.03146	0.04617	0.06285	0.3202	0.23123
	5.06214	0.04325	0.06239	0.35298	0.24105
	5.09282	0.04037	0.05945	0.38032	0.24675
	5.1235	0.03806	0.0543	0.40115	0.24825
	5.15418	0.03663	0.04736	0.4147	0.24569
	5.18486	0.03604	0.03916	0.42058	0.2394
	5.21553	0.03595	0.0304	0.4188	0.22992
	5.24621	0.03596	0.02206	0.40982	0.21791
	5.27689	0.03569	0.01572	0.3945	0.20415
	5.30757	0.03495	0.01375	0.3741	0.18947
	5.33825	0.03372	0.01621	0.35014	0.17474
	5.36893	0.03211	0.02002	0.32436	0.16075
	5.39961	0.03035	0.02318	0.29849	0.14822
	5.43029	0.02867	0.02496	0.27409	0.13762
	5.46097	0.02723	0.02527	0.25224	0.12918
	5.49165	0.02604	0.02435	0.2334	0.12282
	5.52233	0.02496	0.02278	0.21728	0.11817
	5.55301	0.02378	0.02153	0.20303	0.11472
	5.58369	0.02231	0.02168	0.18953	0.11192
	5.61437	0.02055	0.02383	0.17576	0.10929
	5.64505	0.01881	0.02762	0.16106	0.10649
	5.67573	0.01788	0.03215	0.1453	0.10335
	5.70641	0.01883	0.03659	0.12887	0.09979
	5.73709	0.0222	0.0403	0.11258	0.09587
	5.76777	0.02756	0.04285	0.09759	0.0917
	5.79845	0.03409	0.044	0.08513	0.08744
	5.82913	0.04104	0.04364	0.0762	0.08324
	5.85981	0.04784	0.04186	0.07128	0.07925
	5.89049	0.054	0.0389	0.07028	0.07558
	5.92117	0.05913	0.03522	0.07297	0.07226
	5.95185	0.06293	0.03155	0.07943	0.0693
	5.98253	0.06518	0.02887	0.09004	0.06666
	6.0132	0.06577	0.02823	0.10494	0.06424
	6.04388	0.06465	0.03006	0.1237	0.06195
	6.07456	0.06189	0.03384	0.14525	0.05971
	6.10524	0.05762	0.03857	0.1681	0.05744
	6.13592	0.05208	0.04332	0.19058	0.05512
	6.1666	0.04557	0.04742	0.21098	0.05275
	6.19728	0.03849	0.05038	0.22768	0.05038
	6.22796	0.03134	0.05191	0.2393	0.04808
	6.25864	0.02486	0.05182	0.24476	0.04594
	6.28932	0.02014	0.05004	0.24335	0.04405
	6.32	0.01848	0.04659	0.23479	0.04246
	6.35068	0.02009	0.0416	0.21923	0.04119
	6.38136	0.02367	0.03532	0.19732	0.04018
	6.41204	0.02779	0.0281	0.17015	0.03934
	6.44272	0.03168	0.0206	0.13938	0.03853
	6.4734	0.03496	0.01423	0.10753	0.0376
	6.50408	0.03746	0.01238	0.07896	0.03643
	6.53476	0.03916	0.01667	0.06224	0.03494
	6.56544	0.04006	0.02345	0.06646	0.03307
	6.59612	0.04019	0.03035	0.08576	0.03086
	6.6268	0.03961	0.03643	0.10886	0.02837
	6.65748	0.03836	0.04125	0.13006	0.02575
	6.68816	0.03648	0.04456	0.14694	0.02321
	6.71884	0.03397	0.04625	0.1584	0.02097
	6.74952	0.03088	0.04631	0.1641	0.0193
	6.7802	0.02725	0.04483	0.16412	0.01836
	6.81087	0.02312	0.04204	0.15892	0.01815
	6.84155	0.0186	0.03826	0.14923	0.01851
	6.87223	0.01379	0.03391	0.13599	0.01916
	6.90291	0.00888	0.02957	0.12024	0.01986
	6.93359	0.00412	0.02593	0.10309	0.02046
	6.96427	0.00183	0.02369	0.08561	0.02095
	6.99495	0.00545	0.0232	0.06878	0.02145
	7.02563	0.00907	0.02419	0.05336	0.0222
	7.05631	0.01202	0.02593	0.03981	0.02347
	7.08699	0.01417	0.02771	0.02816	0.02553
	7.11767	0.01546	0.02902	0.01803	0.02846
	7.14835	0.01596	0.02957	0.00889	0.03219
	7.17903	0.01584	0.02928	0.00457	0.03654
	7.20971	0.01539	0.02817	0.01357	0.04123
	7.24039	0.01505	0.02637	0.02539	0.04599
	7.27107	0.01527	0.02405	0.0385	0.05054
	7.30175	0.01632	0.02144	0.05232	0.05464
	7.33243	0.01811	0.01875	0.06619	0.05806
	7.36311	0.02031	0.01617	0.07931	0.06062
	7.39379	0.02248	0.01383	0.09086	0.06218
	7.42447	0.02429	0.01177	0.10009	0.06262
	7.45515	0.02545	0.00996	0.10629	0.0619
	7.48583	0.0258	0.00834	0.10894	0.06001
	7.51651	0.02529	0.00693	0.10767	0.05699
	7.54719	0.02398	0.00588	0.10229	0.05292
	7.57787	0.02206	0.00556	0.09286	0.04794
	7.60854	0.01984	0.00618	0.07962	0.04222
	7.63922	0.01779	0.00746	0.06301	0.03596
	7.6699	0.01648	0.00892	0.04365	0.0294
	7.70058	0.0163	0.01018	0.02229	0.0228
	7.73126	0.01717	0.01098	0.00141	0.01653
	7.76194	0.01863	0.01115	0.02315	0.01113
	7.79262	0.02008	0.01061	0.04533	0.00785
	7.8233	0.02107	0.00939	0.06606	0.00822
	7.85398	0.02134	0.00781	0.0846	0.01088
	7.88466	0.02078	0.00672	0.1003	0.01379
	7.91534	0.01948	0.00759	0.11272	0.01618
	7.94602	0.01771	0.01064	0.12159	0.01784
	7.9767	0.01602	0.01486	0.12681	0.01871
	8.00738	0.01516	0.01951	0.12852	0.01888
	8.03806	0.01578	0.02412	0.12702	0.01846
	8.06874	0.01789	0.02834	0.12277	0.01764
	8.09942	0.02087	0.0319	0.11638	0.01664
	8.1301	0.02401	0.03456	0.10855	0.01571
	8.16078	0.02675	0.03616	0.10002	0.01508
	8.19146	0.02871	0.03658	0.09149	0.01489
	8.22214	0.02966	0.03578	0.08354	0.01515
	8.25282	0.02946	0.0338	0.07655	0.01577
	8.2835	0.02809	0.03071	0.07061	0.01659
	8.31418	0.02564	0.02669	0.0655	0.01748
	8.34486	0.02225	0.02198	0.06083	0.01836
	8.37554	0.01821	0.01693	0.05614	0.01925
	8.40621	0.01388	0.01217	0.05106	0.02021
	8.43689	0.00992	0.00913	0.04539	0.02136
	8.46757	0.00759	0.00976	0.03911	0.02282
	8.49825	0.00825	0.01329	0.03244	0.02469
	8.52893	0.01083	0.01762	0.02588	0.027
	8.55961	0.0137	0.02181	0.02026	0.02973
	8.59029	0.01612	0.02546	0.01691	0.03278
	8.62097	0.01784	0.0284	0.01685	0.03605
	8.65165	0.01879	0.03057	0.01934	0.0394
	8.68233	0.01905	0.03197	0.02269	0.04269
	8.71301	0.01874	0.03265	0.02576	0.0458
	8.74369	0.01806	0.03268	0.02803	0.04862
	8.77437	0.01721	0.03219	0.02938	0.05104
	8.80505	0.01638	0.03132	0.02988	0.05298
	8.83573	0.01569	0.03024	0.02978	0.05439
	8.86641	0.01516	0.02912	0.0294	0.05523
	8.89709	0.01476	0.02816	0.02904	0.05549
	8.92777	0.01443	0.02751	0.02891	0.05518
	8.95845	0.01417	0.02729	0.02899	0.05432
	8.98913	0.0141	0.02755	0.02908	0.05298
	9.01981	0.01443	0.02825	0.02886	0.05123
	9.05049	0.01534	0.02925	0.02795	0.04916
	9.08117	0.01693	0.03042	0.02606	0.04689
	9.11185	0.0191	0.03159	0.02299	0.04451
	9.14253	0.02159	0.03262	0.01867	0.04215
	9.17321	0.02412	0.0334	0.01324	0.03989
	9.20388	0.0264	0.03386	0.00742	0.03781
	9.23456	0.02821	0.03399	0.00605	0.03595
	9.26524	0.02936	0.0338	0.01264	0.03432
	9.29592	0.02971	0.03338	0.02113	0.0329
	9.3266	0.02922	0.03283	0.02993	0.03166
	9.35728	0.02789	0.03228	0.03846	0.03053
	9.38796	0.0258	0.03188	0.04632	0.0295
	9.41864	0.02308	0.03174	0.05319	0.02852
	9.44932	0.01989	0.03194	0.05879	0.0276
	9.48	0.01646	0.03249	0.06294	0.02676
	9.51068	0.01302	0.03334	0.06551	0.02604
	9.54136	0.00979	0.03439	0.06647	0.02549
	9.57204	0.007	0.03554	0.06583	0.02514
	9.60272	0.00482	0.03667	0.06372	0.02502
	9.6334	0.00334	0.03768	0.0603	0.02512
	9.66408	0.00247	0.0385	0.05581	0.02539
	9.69476	0.00212	0.03908	0.05052	0.02575
	9.72544	0.00259	0.03939	0.04476	0.02613
	9.75612	0.00407	0.03939	0.03892	0.02641
	9.7868	0.00629	0.03909	0.03341	0.02652
	9.81748	0.00897	0.03846	0.02867	0.02637
	9.84816	0.01186	0.0375	0.02513	0.02589
	9.87884	0.01474	0.03621	0.02298	0.02504
	9.90952	0.01738	0.03459	0.02205	0.0238
	9.9402	0.0196	0.03266	0.02182	0.02215
	9.97088	0.02123	0.03045	0.02166	0.02012

## Sheet: Figure 3(g)
Figure 3(g)	Energy/eV	Normalized xμ/E
EXAFS patterns for pristine and acid-etched ZnS		pristine ZnS	0.368-ZnS	ZnO	Zn foil
	9463.15	0.00163	0.00385	0.00406	0.00226
	9467.94	0.00368	0.00282	0.00384	0.00218
	9472.98	0.00281	0.00301	0.00355	0.00199
	9477.77	0.00235	0.00268	0.00332	0.00196
	9482.95	0.00208	0.00151	0.00305	0.00181
	9488.02	0.00254	0.00261	0.0028	0.00164
	9492.54	0.0026	0.00158	0.00258	0.00152
	9497.87	0.00133	0.000692996	0.0023	0.0013
	9503.1	0.00255	0.00198	0.00202	0.000930458
	9507.58	-0.000340965	0.00225	0.00177	0.000752796
	9512.82	0.00134	0.00181	0.00153	0.000694017
	9518.08	0.00171	0.000400677	0.00128	0.000766637
	9522.7	0.00118	0.00166	0.00113	0.000417006
	9527.81	0.000281073	0.000456636	0.00086828	0.000362921
	9532.77	-0.000776131	-0.00074214	0.000631245	0.000127216
	9537.82	-0.000241725	-0.000417876	0.00040006	1.23581e-05
	9542.89	-0.000890847	-0.0005297	0.000213121	-0.000266046
	9547.47	-0.000295129	-0.00132	7.29024e-05	-0.000286552
	9552.78	4.55055e-05	0.000559006	-0.00014049	-0.000493236
	9557.98	-0.00128	-0.000451143	-0.00027312	-0.000455945
	9562.46	-0.000790909	-0.000722048	-0.000485663	-0.000633108
	9567.68	-0.000589854	-0.000477182	-0.000626831	-0.000584431
	9572.89	0.000483862	0.000197049	-0.000778668	-0.000664278
	9577.64	-0.000759145	-0.000645837	-0.000896752	-0.000598181
	9582.73	5.89288e-05	-0.000289339	-0.00102	-0.000389924
	9587.44	-0.000871129	-0.000202706	-0.00104	-0.000386491
	9592.7	-0.00116	-0.000625375	-0.00108	-0.000419948
	9597.85	-0.000395022	-0.00155	-0.00108	-0.000504751
	9602.3	-0.000341279	-0.000246906	-0.00103	-0.000438132
	9607.57	-0.00144	0.000405311	-0.000955154	-0.000318031
	9612.85	0.00053081	-0.000571866	-0.000750205	-6.09654e-05
	9617.51	0.00117	-0.00108	-0.000390625	0.000388846
	9622.6	-0.000352793	0.00101	5.91979e-05	0.000807757
	9627.35	0.000992244	0.00201	0.000745409	0.00186
	9632.58	0.00237	0.00121	0.00194	0.00325
	9637.77	0.00376	0.00495	0.00369	0.00519
	9638.02	0.00617	0.00519	0.00382	0.00529
	9638.28	0.00485	0.00544	0.00394	0.0054
	9638.54	0.00635	0.00548	0.00407	0.00551
	9638.8	0.00469	0.00492	0.00419	0.00565
	9639.07	0.00429	0.00444	0.00432	0.0058
	9639.33	0.00486	0.00545	0.00445	0.00594
	9639.63	0.0072	0.00639	0.00459	0.0061
	9639.93	0.00516	0.00439	0.00476	0.00625
	9640.27	0.00538	0.00629	0.00498	0.00647
	9640.6	0.00674	0.00666	0.00519	0.00669
	9640.91	0.00796	0.00619	0.00538	0.00691
	9641.18	0.00684	0.00613	0.00556	0.0071
	9641.42	0.00841	0.00669	0.00571	0.00726
	9641.65	0.00725	0.00582	0.00585	0.00744
	9641.87	0.0076	0.00571	0.00602	0.00762
	9642.09	0.00695	0.0065	0.0062	0.00779
	9642.33	0.00707	0.00791	0.00639	0.00796
	9642.61	0.00928	0.00804	0.00661	0.00818
	9642.92	0.00934	0.00687	0.00686	0.00845
	9643.33	0.00983	0.00778	0.00719	0.00881
	9643.77	0.00906	0.00736	0.00755	0.00924
	9644.17	0.00925	0.00806	0.00796	0.00966
	9644.61	0.00882	0.01029	0.0084	0.01016
	9645	0.00893	0.00873	0.00878	0.01061
	9645.33	0.00951	0.00953	0.00911	0.01098
	9645.59	0.01041	0.01066	0.00937	0.01131
	9645.85	0.0102	0.01061	0.00966	0.01168
	9646.1	0.0127	0.01159	0.01002	0.01202
	9646.35	0.01212	0.0115	0.01038	0.01236
	9646.6	0.01259	0.01099	0.01074	0.01275
	9646.84	0.01193	0.01179	0.01108	0.01315
	9647.13	0.01379	0.01128	0.01148	0.0136
	9647.4	0.01302	0.01267	0.01188	0.01403
	9647.7	0.01532	0.01412	0.01231	0.01454
	9648.01	0.01599	0.01302	0.01274	0.01511
	9648.35	0.01456	0.01384	0.01322	0.01591
	9648.67	0.01705	0.01547	0.01376	0.01662
	9648.95	0.01764	0.01512	0.01429	0.01722
	9649.25	0.01733	0.01489	0.01488	0.01801
	9649.49	0.01976	0.01576	0.01543	0.01863
	9649.71	0.01925	0.0168	0.01595	0.01925
	9649.93	0.0203	0.01786	0.01647	0.01987
	9650.15	0.02133	0.01893	0.017	0.02054
	9650.4	0.02224	0.01971	0.01762	0.02132
	9650.65	0.02216	0.0196	0.01828	0.02212
	9651	0.02417	0.02154	0.01938	0.02332
	9651.4	0.0255	0.02245	0.02064	0.02493
	9651.85	0.02669	0.02337	0.02211	0.02703
	9652.28	0.02712	0.02636	0.02364	0.02921
	9652.67	0.0286	0.0285	0.02513	0.03148
	9653.09	0.02928	0.03014	0.02713	0.03425
	9653.39	0.03103	0.03156	0.02866	0.03646
	9653.66	0.03306	0.03341	0.03022	0.03879
	9653.91	0.03484	0.0338	0.0317	0.04103
	9654.16	0.03913	0.03523	0.03316	0.04358
	9654.42	0.04096	0.03808	0.03522	0.04635
	9654.66	0.04384	0.04045	0.03712	0.04954
	9654.94	0.04645	0.04318	0.03957	0.05343
	9655.2	0.04984	0.04482	0.04211	0.05782
	9655.47	0.05248	0.04884	0.04481	0.06254
	9655.78	0.05695	0.05473	0.04874	0.07009
	9656.08	0.06172	0.05899	0.05262	0.07809
	9656.44	0.06569	0.06179	0.05831	0.08978
	9656.75	0.07208	0.06788	0.06409	0.10483
	9657.04	0.07989	0.07228	0.06985	0.1213
	9657.32	0.08684	0.07965	0.07754	0.14244
	9657.56	0.09804	0.08709	0.08413	0.16647
	9657.79	0.11028	0.09543	0.09172	0.19468
	9658.01	0.12426	0.10495	0.10049	0.22372
	9658.23	0.14436	0.11795	0.10987	0.26576
	9658.49	0.16997	0.13704	0.1223	0.31368
	9658.75	0.1991	0.16002	0.14116	0.37191
	9659.1	0.24095	0.19551	0.17145	0.44917
	9659.52	0.2949	0.24957	0.2362	0.53792
	9659.92	0.35922	0.31378	0.27313	0.61035
	9660.38	0.44901	0.41196	0.31572	0.68165
	9660.79	0.55584	0.51536	0.37969	0.73516
	9661.18	0.68171	0.62932	0.44652	0.77757
	9661.47	0.81068	0.73301	0.50258	0.80665
	9661.73	0.93732	0.83347	0.55341	0.8276
	9661.99	1.04469	0.93014	0.60405	0.84737
	9662.24	1.11887	1.00991	0.65081	0.86148
	9662.48	1.16922	1.0747	0.69854	0.87556
	9662.73	1.20161	1.12611	0.7314	0.88676
	9662.99	1.23178	1.16699	0.75997	0.89808
	9663.27	1.26454	1.20497	0.79088	0.90962
	9663.54	1.29556	1.23499	0.81696	0.92142
	9663.83	1.3249	1.26323	0.84548	0.93628
	9664.17	1.34857	1.28899	0.877	0.95554
	9664.48	1.35701	1.30024	0.90554	0.97466
	9664.81	1.34646	1.30107	0.93735	0.99635
	9665.12	1.32289	1.29312	0.97359	1.01687
	9665.37	1.29069	1.2777	1.00219	1.03293
	9665.63	1.24783	1.25674	1.03885	1.0491
	9665.85	1.21104	1.23577	1.07316	1.06276
	9666.07	1.17513	1.21298	1.1067	1.07555
	9666.31	1.14375	1.19167	1.14932	1.08901
	9666.53	1.12004	1.17504	1.19205	1.10148
	9666.8	1.10502	1.15926	1.2432	1.11539
	9667.15	1.09267	1.14882	1.31521	1.13234
	9667.57	1.08755	1.14217	1.38584	1.15013
	9668	1.0842	1.14007	1.44744	1.16574
	9668.45	1.08328	1.13944	1.48791	1.17706
	9668.85	1.08432	1.13891	1.50921	1.17989
	9669.23	1.08223	1.13604	1.50337	1.1753
	9669.54	1.07644	1.13133	1.49001	1.16719
	9669.81	1.06891	1.12492	1.4337	1.15522
	9670.06	1.06073	1.11719	1.40874	1.14157
	9670.3	1.05303	1.10887	1.38538	1.12594
	9670.57	1.04438	1.10052	1.35869	1.10701
	9670.81	1.04351	1.09318	1.33468	1.0894
	9671.06	1.04098	1.08724	1.29262	1.07062
	9671.33	1.04419	1.08245	1.24828	1.05132
	9671.62	1.04639	1.08063	1.21049	1.03338
	9671.9	1.05132	1.0803	1.17714	1.0173
	9672.23	1.05659	1.08011	1.12988	1.00168
	9672.55	1.06014	1.07799	1.07192	0.98888
	9672.88	1.06043	1.07728	1.04963	0.97872
	9673.19	1.06255	1.07521	1.02843	0.97131
	9673.44	1.06059	1.07364	1.01163	0.96593
	9673.68	1.06023	1.07154	0.99234	0.96222
	9673.93	1.05715	1.06877	0.97269	0.9586
	9674.14	1.05383	1.06685	0.95555	0.95667
	9674.36	1.05237	1.0621	0.93451	0.95476
	9674.62	1.04933	1.05804	0.91168	0.95319
	9674.88	1.04396	1.05283	0.90699	0.95215
	9675.24	1.04169	1.04676	0.90153	0.95178
	9675.64	1.03835	1.04236	0.90594	0.95202
	9676.07	1.03708	1.03809	0.91063	0.95259
	9676.53	1.03462	1.03448	0.92757	0.95286
	9676.93	1.03181	1.03219	0.9488	0.95223
	9677.31	1.02808	1.03093	0.97378	0.9501
	9677.64	1.02344	1.02863	0.99807	0.94722
	9677.9	1.02068	1.02588	1.03028	0.94427
	9678.14	1.01765	1.02338	1.0473	0.94106
	9678.41	1.01173	1.02078	1.06026	0.93706
	9678.66	1.00565	1.01699	1.07227	0.93262
	9678.89	1.00069	1.01376	1.07643	0.9284
	9679.17	0.99417	1.00978	1.07961	0.92297
	9679.45	0.98923	1.00437	1.08273	0.91756
	9679.71	0.98269	0.9986	1.08578	0.91224
	9680.02	0.97887	0.9938	1.08336	0.90634
	9680.35	0.97255	0.98969	1.08017	0.90044
	9680.66	0.96752	0.98546	1.07421	0.89548
	9681	0.96556	0.97988	1.0668	0.89063
	9681.29	0.96164	0.97712	1.06137	0.88756
	9681.55	0.95767	0.97398	1.05689	0.88519
	9681.82	0.95714	0.97174	1.05214	0.88315
	9682.03	0.95368	0.97056	1.04814	0.88175
	9682.25	0.95437	0.9682	1.04414	0.88072
	9682.48	0.95338	0.96704	1.03967	0.87962
	9682.73	0.95266	0.9657	1.03423	0.87902
	9682.98	0.95436	0.9631	1.02834	0.87845
	9683.35	0.95547	0.96021	1.01896	0.87822
	9683.75	0.95672	0.96077	1.00785	0.87839
	9684.17	0.95954	0.95902	0.99448	0.87918
	9684.61	0.9598	0.95897	0.97869	0.88076
	9685.03	0.96344	0.95626	0.96425	0.88279
	9685.4	0.96287	0.9572	0.95236	0.88525
	9685.71	0.9666	0.95852	0.94439	0.88771
	9685.99	0.96582	0.95732	0.937	0.89014
	9686.23	0.9675	0.9568	0.93164	0.89249
	9686.48	0.96801	0.95757	0.92623	0.89501
	9686.73	0.97061	0.95558	0.92081	0.89771
	9686.97	0.9693	0.95509	0.9166	0.90031
	9687.24	0.97123	0.95282	0.91209	0.90344
	9687.51	0.96924	0.95131	0.90731	0.90684
	9687.79	0.96838	0.95066	0.90262	0.91036
	9688.07	0.96792	0.94952	0.89784	0.91401
	9688.42	0.96548	0.94618	0.8916	0.91877
	9688.73	0.96339	0.94289	0.88614	0.92315
	9689.05	0.96041	0.93986	0.87958	0.92765
	9689.37	0.95594	0.93672	0.8695	0.93229
	9689.63	0.95383	0.93422	0.86151	0.93614
	9689.88	0.9497	0.9317	0.85414	0.93988
	9690.1	0.94597	0.92796	0.84766	0.94317
	9690.32	0.93906	0.92405	0.84088	0.94661
	9690.55	0.93522	0.92012	0.83375	0.95007
	9690.79	0.92859	0.91612	0.82635	0.95369
	9691.06	0.92343	0.9116	0.81831	0.95778
	9691.38	0.91915	0.90624	0.81008	0.96265
	9691.8	0.91396	0.90029	0.80037	0.96854
	9692.23	0.91028	0.8947	0.79278	0.97455
	9692.66	0.90378	0.88954	0.78691	0.9801
	9693.08	0.90098	0.88557	0.78243	0.98485
	9693.45	0.89753	0.88191	0.7787	0.9892
	9693.78	0.89208	0.87835	0.77558	0.99214
	9694.05	0.89025	0.87528	0.77326	0.99454
	9694.3	0.88577	0.87243	0.77124	0.99677
	9694.57	0.88394	0.86942	0.76909	0.99878
	9694.82	0.8804	0.86742	0.76729	1.00033
	9695.04	0.8789	0.86561	0.76567	1.00175
	9695.33	0.87853	0.86334	0.7638	1.00353
	9695.59	0.87696	0.86207	0.76277	1.0048
	9695.86	0.8755	0.8619	0.76174	1.00581
	9696.14	0.87371	0.86171	0.76113	1.0069
	9696.49	0.87403	0.86149	0.76106	1.00817
	9696.8	0.87376	0.86144	0.76126	1.00877
	9697.11	0.87289	0.86151	0.76243	1.00938
	9697.45	0.87339	0.86159	0.7637	1.01003
	9697.72	0.87358	0.86165	0.76556	1.00999
	9698.49	0.87567	0.86389	0.77326	1.00973
	9699.32	0.88034	0.86808	0.78889	1.00723
	9700.7	0.88412	0.87743	0.8078	0.9986
	9701.97	0.89303	0.88795	0.83183	0.98782
	9702.81	0.90113	0.89668	0.84919	0.98097
	9703.66	0.91108	0.9068	0.86556	0.97515
	9704.66	0.9209	0.91822	0.88597	0.96991
	9705.72	0.93382	0.92847	0.90575	0.9656
	9706.51	0.94571	0.94033	0.92038	0.96316
	9707.3	0.95988	0.95079	0.94155	0.96185
	9708.59	0.97053	0.96709	0.96899	0.96232
	9709.93	0.97952	0.9811	1.00258	0.96637
	9710.82	0.98886	0.99066	1.03001	0.97032
	9711.66	0.99615	0.99903	1.05632	0.9743
	9712.61	1.00259	1.00729	1.08206	0.97856
	9713.69	1.00626	1.01348	1.10491	0.98224
	9714.52	1.01309	1.01864	1.10598	0.98409
	9715.29	1.01706	1.02234	1.09688	0.98461
	9716.46	1.02598	1.02749	1.07084	0.98399
	9717.9	1.03117	1.03275	1.03316	0.98221
	9718.82	1.04061	1.03729	1.01246	0.98117
	9719.66	1.0469	1.04185	0.99776	0.9805
	9720.58	1.05524	1.04645	0.98783	0.98008
	9721.68	1.05902	1.05003	0.98108	0.97993
	9722.55	1.06247	1.05217	0.97818	0.98005
	9723.33	1.06621	1.05378	0.97592	0.98023
	9724.44	1.06539	1.05491	0.97311	0.9812
	9725.87	1.06646	1.05519	0.97234	0.98388
	9726.85	1.06419	1.05406	0.97546	0.98658
	9727.69	1.06189	1.05175	0.98059	0.9893
	9728.6	1.05625	1.04874	0.98908	0.99269
	9729.66	1.05294	1.04506	0.99957	0.99717
	9730.59	1.04622	1.04265	1.00915	1.00158
	9731.34	1.03975	1.03864	1.01634	1.0053
	9732.34	1.03286	1.03355	1.02516	1.01005
	9733.76	1.02735	1.02731	1.03634	1.01652
	9734.86	1.02115	1.02287	1.04563	1.02071
	9735.71	1.0147	1.01907	1.05353	1.02323
	9736.58	1.00886	1.01389	1.06028	1.02509
	9737.61	1.00397	1.00908	1.06711	1.02619
	9738.59	0.99736	1.00441	1.07066	1.02598
	9739.38	0.99141	1.00013	1.07083	1.02492
	9740.23	0.98447	0.99543	1.06814	1.02266
	9741.63	0.98157	0.98822	1.05936	1.01758
	9742.86	0.97706	0.9829	1.04881	1.01154
	9743.72	0.96986	0.97839	1.03882	1.00681
	9744.58	0.9666	0.97421	1.03012	1.00193
	9745.57	0.96247	0.96953	1.01882	0.99629
	9746.61	0.95944	0.96655	1.00842	0.99097
	9747.41	0.95473	0.96307	1.00033	0.9873
	9748.23	0.95272	0.95962	0.99084	0.98408
	9749.53	0.95212	0.95488	0.97617	0.98009
	9750.86	0.94877	0.95219	0.96157	0.97666
	9751.73	0.94939	0.95086	0.95197	0.97468
	9752.57	0.94926	0.94945	0.94283	0.9729
	9753.52	0.94858	0.94861	0.93284	0.9709
	9754.59	0.95038	0.94824	0.923	0.96878
	9755.44	0.95114	0.94838	0.91688	0.96712
	9756.22	0.95168	0.94906	0.91128	0.96552
	9757.36	0.95231	0.94995	0.90507	0.9634
	9758.79	0.95438	0.95131	0.90013	0.96121
	9759.75	0.95624	0.95188	0.89881	0.96028
	9760.59	0.95741	0.95298	0.8983	0.95992
	9761.49	0.96002	0.9543	0.89891	0.96036
	9762.55	0.96044	0.95588	0.90083	0.96178
	9763.47	0.96254	0.95735	0.90372	0.9638
	9764.24	0.96311	0.95887	0.90693	0.96598
	9765.21	0.96579	0.96122	0.91208	0.96894
	9766.68	0.96898	0.96526	0.92111	0.9738
	9767.78	0.96986	0.96815	0.93008	0.97761
	9768.6	0.9747	0.9709	0.93585	0.98039
	9769.49	0.97607	0.97386	0.94356	0.98338
	9770.53	0.98041	0.97825	0.95291	0.98702
	9771.54	0.98605	0.98129	0.96303	0.99049
	9772.3	0.9887	0.98521	0.96939	0.99313
	9773.17	0.99351	0.98931	0.97615	0.99632
	9774.58	0.99896	0.99522	0.98565	1.00188
	9775.79	1.00211	0.9999	0.99161	1.00679
	9776.64	1.00771	1.00347	0.99545	1.01019
	9777.49	1.01136	1.00769	0.99876	1.01352
	9778.48	1.01554	1.01095	1.00174	1.01704
	9779.53	1.01968	1.01447	1.00433	1.02008
	9780.34	1.02195	1.0169	1.00566	1.02185
	9781.13	1.02342	1.01863	1.00615	1.02323
	9782.41	1.02525	1.0203	1.00638	1.02428
	9783.77	1.02712	1.02182	1.00553	1.02419
	9784.64	1.02935	1.02262	1.00483	1.02369
	9785.5	1.03002	1.02401	1.00405	1.02291
	9786.41	1.03122	1.02423	1.00384	1.02181
	9787.5	1.03235	1.02474	1.00418	1.02069
	9788.38	1.03239	1.02523	1.00519	1.01983
	9789.13	1.03165	1.02599	1.00682	1.01915
	9790.24	1.03171	1.0267	1.00952	1.01837
	9791.65	1.03076	1.0262	1.01389	1.01782
	9792.69	1.03107	1.0252	1.01735	1.01733
	9793.51	1.02823	1.02536	1.02014	1.01701
	9794.42	1.02715	1.02477	1.02277	1.01678
	9795.46	1.02705	1.02428	1.0256	1.01635
	9796.43	1.02386	1.02308	1.02691	1.01589
	9797.19	1.02303	1.02138	1.02744	1.01528
	9798.1	1.01981	1.01951	1.02676	1.01462
	9799.51	1.01955	1.01734	1.02362	1.01315
	9800.7	1.01648	1.01568	1.01855	1.01162
	9801.55	1.0143	1.01317	1.01486	1.01047
	9802.39	1.01225	1.01076	1.01025	1.00919
	9803.41	1.00874	1.00919	1.00455	1.00738
	9804.43	1.00743	1.00816	0.99908	1.00561
	9805.24	1.00585	1.00725	0.99486	1.00418
	9806.04	1.00249	1.00564	0.99089	1.00267
	9807.33	1.00171	1.00285	0.98483	1.00011
	9809.55	1.00036	0.99936	0.97645	0.99511
	9811.33	0.99533	0.99818	0.97231	0.9908
	9813.31	0.99495	0.9967	0.97055	0.98571
	9815.15	0.99213	0.99583	0.97181	0.98104
	9817.63	0.99339	0.99523	0.97823	0.97602
	9819.34	0.9929	0.99521	0.98555	0.97426
	9821.38	0.9912	0.99499	0.9949	0.97461
	9823.02	0.9925	0.99507	1.00259	0.97687
	9825.62	0.99232	0.99444	1.01295	0.98328
	9827.33	0.99112	0.99439	1.01802	0.98811
	9829.37	0.98878	0.99416	1.02247	0.99356
	9830.98	0.99006	0.99421	1.02448	0.99722
	9833.58	0.99022	0.99355	1.02505	1.00122
	9835.36	0.98936	0.99294	1.02432	1.00289
	9837.34	0.98929	0.99257	1.02339	1.0041
	9839.02	0.99124	0.99255	1.022	1.00484
	9841.46	0.99239	0.99246	1.0185	1.00583
	9843.4	0.99174	0.99295	1.01377	1.00687
	9845.29	0.99295	0.99363	1.00828	1.00805
	9847.07	0.99298	0.99425	1.00349	1.00929
	9849.23	0.99622	0.99562	0.99798	1.01096
	9851.43	0.99743	0.99716	0.99282	1.01266
	9853.22	1.00094	0.99873	0.98825	1.01412
	9855.14	1.00257	0.99997	0.98283	1.01572
	9857	1.00558	1.00181	0.97757	1.01699
	9859.5	1.00669	1.00374	0.97144	1.01822
	9861.2	1.00863	1.00466	0.9681	1.01876
	9863.24	1.01057	1.0054	0.96538	1.01902
	9864.88	1.0131	1.00628	0.96439	1.01891
	9867.54	1.01336	1.00805	0.96534	1.018
	9869.21	1.01426	1.00894	0.96755	1.01682
	9871.25	1.01494	1.00969	0.97105	1.01482
	9872.87	1.01316	1.01054	0.97446	1.01277
	9875.44	1.01519	1.01009	0.98057	1.00873
	9877.26	1.01324	1.00998	0.98541	1.00569
	9879.2	1.01362	1.00986	0.99047	1.00243
	9880.92	1.01285	1.00995	0.99434	0.99952
	9883.24	1.01262	1.00977	0.99918	0.9959
	9885.32	1.0108	1.00939	1.00344	0.99307
	9887.15	1.01118	1.0092	1.00779	0.99114
	9889.02	1.00736	1.00846	1.0118	0.98965
	9891.03	1.00772	1.00717	1.01514	0.98857
	9893.35	1.00563	1.00575	1.01757	0.98814
	9895.11	1.00266	1.00482	1.01828	0.98844
	9897.11	1.00158	1.00358	1.01813	0.98932
	9898.8	1.00231	1.00248	1.01754	0.99041
	9901.41	1.00069	1.00118	1.01594	0.99257
	9903.09	1.00008	1.00091	1.01442	0.99412
	9905.15	0.99927	1.0003	1.01235	0.99609
	9906.74	0.99855	0.9997	1.01065	0.99748
	9910.32	0.99772	0.99834	1.00798	0.99981
	9913.11	0.99743	0.99811	1.00749	1.0013
	9915.75	0.99658	0.99773	1.00735	1.00235
	9919.2	0.99716	0.99809	1.0054	1.00363
	9922.1	0.99786	0.99852	1.00289	1.00492
	9924.89	0.99812	0.99768	1.00059	1.00589
	9928.1	0.99602	0.99753	0.99894	1.00665
	9931.03	0.99753	0.99784	0.9979	1.00748
	9934.04	0.99735	0.99855	0.99673	1.00814
	9937.04	0.99981	0.99873	0.99549	1.00851
	9939.91	0.9984	0.99916	0.99484	1.0087
	9943.18	0.99911	1.00029	0.99448	1.00885
	9945.96	0.99885	0.99997	0.99442	1.00881
	9948.79	0.99882	1.00049	0.99482	1.00839
	9952.28	1.00087	1.00203	0.99586	1.00763
	9954.94	1.00189	1.00144	0.99719	1.00677
	9957.68	1.00214	1.00156	0.99886	1.00553
	9961.25	1.004	1.00217	1.00165	1.00312
	9963.95	1.00363	1.00268	1.0045	1.00102
	9966.59	1.00292	1.00304	1.00766	0.99922
	9970.16	1.00274	1.00341	1.01034	0.99718
	9972.96	1.0031	1.00342	1.01037	0.99618
	9975.55	1.00509	1.00342	1.00891	0.99564
	9979.07	1.00513	1.00309	1.00629	0.99541
	9981.96	1.00398	1.00291	1.00347	0.99558
	9984.67	1.00344	1.00197	1.00015	0.99564
	9987.99	1.00362	1.00179	0.99584	0.99564
	9990.92	1.00311	1.00144	0.99227	0.99567
	9993.78	1.00209	1.00107	0.98983	0.9958
	9996.92	1.0011	0.99997	0.98948	0.99635
	9999.83	0.99978	0.99982	0.99013	0.99715
	10002.9	0.99983	0.99919	0.99119	0.99783
	10005.9	0.99992	0.99874	0.99223	0.99833
	10008.8	0.99707	0.99885	0.99309	0.99886
	10012.1	0.99681	0.99819	0.99383	0.99956
	10014.8	0.99636	0.998	0.99461	1.00016
	10017.7	0.99807	0.998	0.99607	1.00074
	10021.1	0.99577	0.99831	0.99825	1.00135
	10023.8	0.99772	0.99839	0.99986	1.00195
	10026.6	0.99596	0.99812	1.00116	1.00254
	10030.1	0.99628	0.99749	1.00271	1.00296
	10032.8	0.99662	0.99765	1.00403	1.00318
	10035.5	0.99543	0.99818	1.00531	1.00328
	10039.1	0.99739	0.99838	1.00653	1.00326
	10041.8	0.99664	0.99858	1.00701	1.00288
	10044.4	0.99745	0.99822	1.00729	1.00232
	10048	0.99657	0.99798	1.0075	1.00162
	10050.8	0.99641	0.99829	1.00727	1.00092
	10053.4	0.99884	0.9984	1.00682	1.00015
	10057	0.99889	0.99912	1.00596	0.99914
	10060.8	0.99916	0.99938	1.00482	0.99819
	10065.1	0.99861	0.99958	1.00336	0.99758
	10068.8	0.9997	0.99958	1.0017	0.9973
	10072.9	1.00022	0.99957	1.00028	0.99712
	10076.7	1.00004	0.99952	0.99946	0.99714
	10080.5	0.99896	0.99947	0.99864	0.99697
	10084.7	0.99888	1.00032	0.99788	0.99685
	10088.4	1.00004	1.00066	0.99695	0.99672
	10092.8	0.99969	1.00008	0.99616	0.99657
	10096.5	0.99821	1.00037	0.99605	0.9965
	10101	0.99906	0.99935	0.99648	0.99671
	10104.7	0.99863	0.99892	0.99671	0.99688
	10109	0.9994	0.99896	0.99729	0.99728
	10112.8	0.99775	0.99951	0.99818	0.99775
	10116.8	0.99872	0.99982	0.99955	0.99804
	10120.7	0.99786	0.99903	1.00078	0.99848
	10124.4	0.99822	0.99899	1.00162	0.99881
	10128.7	0.99805	0.99832	1.00186	0.99911
	10132.4	0.99804	0.99822	1.00189	0.99931
	10136.8	0.99762	0.99706	1.00152	0.99958
	10140.6	0.99742	0.9972	1.00105	0.99979
	10145	0.99833	0.99769	1.00036	0.9997
	10148.7	0.99769	0.99788	0.99989	0.99971
	10152.9	0.99733	0.99728	0.99992	0.99958
	10156.7	0.99601	0.99676	1.00007	0.99917
	10160.5	0.9977	0.99694	1.00006	0.99885
	10164.7	0.9985	0.99719	0.99982	0.99859
	10168.3	0.99638	0.99801	0.99929	0.99839
	10172.8	0.99881	0.99886	0.99853	0.99829
	10176.5	0.99836	0.9994	0.99813	0.99818
	10180.9	0.99903	0.99935	0.99816	0.99803
	10184.7	0.99735	0.99888	0.99842	0.99817
	10188.9	0.99909	0.99852	0.99874	0.99824
	10192.6	0.99885	0.99832	0.99921	0.99805
	10196.5	0.99996	0.99925	0.99982	0.99798
	10200.7	1.00082	0.99954	1.00069	0.99816
	10204.3	1.00075	1.00015	1.00148	0.99837
	10208.8	1.00023	0.99975	1.00226	0.99843
	10212.5	0.99943	1.00014	1.00262	0.99861
	10216.9	1.00045	1.00028	1.00285	0.9986
	10220.7	1.00025	1.00059	1.00287	0.99869
	10224.9	0.99953	1.00053	1.00265	0.99881
	10228.6	1.00159	1.0005	1.00244	0.99899
	10232.4	1.00026	1.00044	1.00206	0.99909
	10236.6	1.00223	1.00057	1.0016	0.99932
	10240.3	0.99975	1.00093	1.00113	0.99956
	10244.8	1.00178	1.00072	1.00063	0.9997
	10248.6	1.00121	1.00068	1.00028	0.99985
	10253	1.00098	1.0003	0.99983	1.00024
	10256.7	0.99965	1.00101	0.99959	1.00047
	10262	0.99988	1.00051	0.99939	1.00076
	10266.6	1.00072	1.00089	0.99908	1.00093
	10271.8	1.00048	1.00021	0.99871	1.001
	10276.4	1.00068	0.99994	0.99841	1.00097
	10281.7	0.99978	0.99967	0.99829	1.00105
	10286.2	1.00142	0.99988	0.99835	1.00103
	10291.6	0.99998	1.00029	0.99855	1.00116
	10296.4	1.00149	1.00045	0.99874	1.0012
	10301.6	1.0003	1.00001	0.99902	1.00109
	10306.8	0.99975	1.00013	0.99931	1.00121
	10311.7	1.00059	1.00043	0.99959	1.00125
	10317	1.00013	1.0006	0.99988	1.0013
	10321.6	1.00165	1.00086	1.00014	1.0015
	10326.9	1.00064	1.00039	1.00013	1.0018
	10331.5	1.00131	1.00124	1.00007	1.00201
	10336.8	1.00151	1.00132	0.99998	1.00198
	10341.3	1.00201	1.00183	0.99984	1.00223
	10346.7	1.00288	1.00184	0.99977	1.00263
	10351.4	1.00103	1.00232	0.99962	1.0027
	10356.7	1.00212	1.00241	0.99945	1.00293
	10361.6	1.00151	1.00247	0.99936	1.00358
	10366.7	1.0023	1.00185	0.9992	1.00381
	10371.9	1.00267	1.00191	0.99899	1.00401
	10376.7	1.0036	1.0016	0.9989	1.0042
	10382.1	1.00238	1.00174	0.99872	1.00451
	10386.7	1.00329	1.00206	0.99866	1.00465
	10391.9	1.00492	1.00219	0.99849	1.00462
	10396.5	1.00347	1.00235	0.99843	1.0047
	10401.9	1.00386	1.00205	0.99845	1.00492
	10406.4	1.00335	1.00196	0.99847	1.00533
	10411.8	1.00398	1.00203	0.99862	1.0055
	10416.3	1.00333	1.0023	0.9986	1.00563
	10421.8	1.00373	1.00215	0.99863	1.0056
	10426.5	1.00537	1.00239	0.9985	1.00561
	10431.7	1.00319	1.00206	0.99833	1.00593
	10436.8	1.00374	1.0022	0.99804	1.00624
	10441.8	1.00448	1.00253	0.99781	1.00664
	10447	1.0052	1.00265	0.99753	1.00691
	10451.8	1.00395	1.00275	0.99733	1.007
	10457.2	1.00618	1.00311	0.99702	1.00715

[truncated: 22 more sheets: Figure 3(h), Figure 4(b), Figure 5(a), Figure 5(b), Figure 5(c), Figure 5(d), Figure 5(e), Figure 5(f), Figure 5(g), Figure 6(e), Supplementary Figure 2, Supplementary Figure 4, Supplementary Figure 5, Supplementary Figure 6, Supplementary Figure 8, Supplementary Figure 10, Supplementary Figure 13, Supplementary Figure 14, Supplementary Figure 15, Supplementary Figure 19 …]
